# Supplementary material for: Scalarane Sesterterpenoids with Antibacterial and Anti-Proliferative Activities from the Mushroom Neonothopanus nambi
Source: Molecules. 2021 Dec 17;26(24):7667. doi: 10.3390/molecules26247667 (PMC8708503; doi:10.3390/molecules26247667)
Supplement: Supplementary file 1 [file molecules-26-07667-s001.zip]

Archive with 1 entries (1 files):
- molecules-1514393-supplementary.pdf
